# Supplementary material for: Mn(II)-Activated Zero-Dimensional Zinc(II)-Based Metal Halide Hybrids with Near-Unity Photoluminescence Quantum Yield
Source: Materials (Basel). 2024 Jan 25;17(3):562. doi: 10.3390/ma17030562 (PMC10856753; doi:10.3390/ma17030562)
Supplement: Supplementary file 1 [file materials-17-00562-s001.zip]

Archive with 1 entries (1 files):
- materials-2807484-supplementary.pdf
